# Supplementary material for: Growth conditions that increase or decrease lifespan in Saccharomyces cerevisiae lead to corresponding decreases or increases in rates of interstitial deletions and non-reciprocal translocations
Source: BMC Genet. 2016 Oct 21;17:140. doi: 10.1186/s12863-016-0447-5 (PMC5073950; doi:10.1186/s12863-016-0447-5)
Supplement: Additional file 1: Table S1. — Results of individual chronological lifespan trials for two strain backgrounds in media conditions expected to alter lifespan. (XLSX 43 kb) [file 12863_2016_447_MOESM1_ESM.xlsx]

## Sheet: Sheet1
Table S1. Results of individual chronological lifespan trials for two strain backgrounds in media conditions expected to alter lifespan
Viability measured by trypan blue dye exclusion and microscopic examination of cells at the indicated days for three trials for each growth condition and each strain background
JC5516 strain
	Days
Medium	3	6	11	18	25	32	39	46	53	60	67	74	81
YPD	100	99.75	91.899	91.2058	85.88	80.7216	70.9306	60.557	45.1508	40.71	34.8666	27.0772	9.57453
	100	99.8	92.649	86.9058	81.93	77.0716	59.6806	49.057	42.0008	31.91	15.7166	15.4272	13.9412
	99.75	99.8	92.199	88.7558	86.23	80.1716	68.8306	57.457	45.7508	40.46	28.7166	18.7772	4.8412
SC + 2% glucose	97.3	95.05	80.399	55.5558	35.58	24.2716	7.2806	1.9388
	97.05	93.85	77.249	54.7058	28.23	25.3216	12.7806	4.1479
	99	97.3	73.199	49.1558	39.88	21.6216	17.2306	7.1479
YPD 30˚C	100	90.95	76.85	66.3	62.95	51.2	30.75	17	2.65
	99.55	91.065	91.599	72.5058	56.58	43.7716	37.2806	20.607	3.3064
	99.75	91.465	90.499	72.9058	54.83	48.1216	34.4806	18.607	5.6814
YP+10% glucose	99.8	99.8	91.399	86.0058	73.08	57.3216	39.0806	11.407	17.7371	6.258
	100	99.35	91.449	85.9058	73.78	60.1716	41.2806	22.657	18.5871	6.808
	100	100	91.399	84.2058	75.93	52.6216	28.1306	22.607	11.4371	1.058
YPD + 0.3M NaCl	100	100	91.749	74.3058	48.23	35.5216	31.2306	27.6888	22.9734	26.358	14.6426	14.8848	6.1412
	100	99.55	90.449	71.6058	48.88	44.0216	30.3806	27.4888	21.3234	23.858	21.8926	13.0848	0.5059
	99.75	99.8	90.599	59.5058	52.28	32.3716	31.0306	34.9388	28.2234	23.058	15.7426	9.45147	1.1059
YP + 3% potassium acetate	100	92.649	91.8558	87.53	81.3716	67.3306	14.6979	8.1
	99.55	92.649	88.2558	85.28	73.8216	55.2306	10.3979	3.625
	99.4	92.399	87.5058	85.53	79.8216	58.8806	8.49487	4.3575
YP + 0.2% glucose	100	100	96.3245	93.4029	87.915	82.9608	67.4306	58.5047	36.7734	17.958	9.6426	6.0848
	100	99.5	97.2	92.1	89.2	78.8	70.8	53.9333	37.6	21.6	15.1	14.6515
	100	98.6	99.8	95.1	90.8	83.2	64.6	55.8	35.1	27	12.9	4.5848
YP + 2% ethanol	100	100	92.199	91.4558	88.28	85.1216	78.7306	69.607	61.2508	56.96	51.8919	50.8772	32.2118
	100	100	92.649	91.6558	86.98	84.8216	78.4306	70.007	61.0008	55.01	49.0586	49.5772	34.8118
	100	100	92.649	91.6558	88.63	84.3716	77.2806	69.607	57.7008	52.31	40.4919	34.0272	21.5059
YP + 0.2% glucose 30˚C	99.6	99.6	97.3	73.5	62.6	46.3	29.8	27.1	13.9	4.29
	100	99.6	96.9	75.4	58.2	57.8	40.1	29	13.5	6.7
	99.6	98.7	97.9	75.1	57.4	52.8	39.8	25.1	8.78	5.33
SCE218 strain
	Days
Medium	3	8	14	21	28	35	42	49	56	63
YPD	99.75	99.5	88.3	68.75	70.2	63.75	52.7	21.55	11.95	6.955
	99	98.6	83.55	75.75	67.05	56.5	43.55	31.9	14.25	4.79
	99.5	95.3	72.85	68.7	54.4	49.8	34.05	14	10.15	6.65
SC + 2% glucose	98.8	62.25	18.5	11.15	6.175
	98.1	61.85	16.55	12.55	5.855
	97.85	55.15	16.9	11.85	5.515
YP + 10% glucose	99.25	97.85	84.25	59.6	13.85	9.47
	98.75	99.05	83.85	61.55	18.4	7.68
	97.45	95.3	71.75	25.6	10.65	8.42
YPD 30˚C	98.8	94.05	79.9	54.15	40.15	12.4	3.495
	98.9	92.65	79.3	64.75	23.65	11.1	4.29
	97.2	90	68.85	32.85	47.3	9.7
YP + 3% glycerol	98.45	97.65	78.05	64.45	35.35	33.25	12.75	14.1	3.89
	100	96.4	86.7	73.8	38.7	23.2	25.95	8.6
	100	91.9	72.2	36	20.2	19.45	12	5.465
YPD + 0.3M NaCl	100	98.55	85.2	69.7	65.45	69.4	64.5	63.45	20.8	18.95
	100	96.6	86.35	72.25	68.95	61.8	56.5	53.25	34.3	23.65
	99	94.05	72.45	73.35	62.9	53.6	58.6	28.05	32.4	15.85
YP + 0.2% glucose	99.15	99.5	93.6	82	81.95	80	72.5	57.05	24.4	14
	100	98.75	91.45	86.35	82.1	76.35	58.6	42.65	28	17.95
	98.8	96.7	87.4	85.9	81.15	75.85	67.7	25.25	25.45	11.6
YP + 2% ethanol	100	99.55	92.95	91.35	87.95	89.1	85.35	68.8	27.8	18.7
	100	97.55	94.2	89.25	90.85	85.35	89.85	87.2	34.55	25.15
	100	98.1	88.55	90.05	84.7	89.5	87.3	41.25	35.8	19.3
