# Supplementary material for: Growth conditions that increase or decrease lifespan in Saccharomyces cerevisiae lead to corresponding decreases or increases in rates of interstitial deletions and non-reciprocal translocations
Source: BMC Genet. 2016 Oct 21;17:140. doi: 10.1186/s12863-016-0447-5 (PMC5073950; doi:10.1186/s12863-016-0447-5)
Supplement: Additional file 2: Table S2. — Mutation rates for individual trials in two strain backgrounds in media conditions that alter lifespan. (XLSX 44 kb) [file 12863_2016_447_MOESM2_ESM.xlsx]

## Sheet: Sheet1
Table S2. Mutation rates for individual trials in two strain backgrounds in media conditions that alter lifespan
Each row shows the result of an independent fluctuation test experiment
JC5516 strain				SCE218 strain
Medium	CAN1 mutations	URA3 mutations		Medium	CAN1 mutations	LEU2 recombination	Ty1his3AI mobility
YPD	6.17e-06	2.42e-07		YPD	2.49e-07	4.8e-06	7.76e-07
	7.09e-06	2.92e-07			2.89e-07	7.58e-06	5.91e-07
	8.85e-06	2.14e-07			1.93e-07	7.83e-06	7.52e-07
	5.76945e-06	2.28e-07			2.87e-07	1.1e-05	9.09e-07
	5.38258e-06	2.63e-07		SC + 2% glucose	3.49e-07	4.01e-06	2.66e-07
	4.03909e-06	1.73853e-07			3.02e-07	7.26e-06	2.84e-07
		1.42612e-07		YPD at 30˚	3.09e-07	6.8e-06	1.17e-08
SC + 2% glucose	3.09e-05	1.21e-07			3.13e-07	1.02e-05	2.01e-08
	3.26118e-05	1.9e-07		YP + 10% glucose	1.24e-07	3.92e-06	1.78e-07
	3.42886e-05	1.81e-07			1.51e-07	5.81e-06	1.36e-07
	3.94745e-05	2.25844e-07		YP + 3% glycerol	1.4e-07	3.9e-06	2.19e-07
YPD at 30˚C	3.64e-05	1.31e-07			1.79e-07	5.85e-06	1.72e-07
	2.4188e-05	5.65e-08		YPD + 0.3M NaCl	3.4e-07	6.79e-06	1.71e-07
	2.6227e-05	5.97835e-08			5.21e-07	6.22e-06	2.82e-07
	3.11364e-05			YP + 0.2% glucose	1.55e-07	4.45e-06	2.27e-07
YP + 10% glucose	1.16e-05	1.89e-07			1.9e-07	7.07e-06	2.12e-07
	1.37023e-05	1.19177e-07		YP + 2% ethanol	2.46e-07	7.71e-06	1.25e-06
	2.1848e-05	1.29538e-07			3.46e-07	1.21e-05	8.48e-07
	2.60766e-05	7.8e-08
YPD + 0.3M NaCl	1.57e-05	2.3e-07
	2.01647e-05	2.01e-07
	1.43174e-05	1.77e-07
		6.99e-08
		2.71e-07
YP + 3% acetate	1.69e-05	1.13e-07
	1.10475e-05	8.2e-08
	1.00204e-05	3.75e-08
	1.46955e-05	1.25e-07
YP + 0.2% glucose	3.38188e-06	9.44e-08
	4.69706e-06	1.93e-07
	1.26836e-06	1.37951e-07
	1.92833e-06	1.6e-07
	1.40285e-06	1.08002e-07
YP + 2% ethanol	6.3e-07	5.7e-08
	1.21461e-06	1.67e-08
	8.32945e-07	5.68e-08
	5.39849e-07	3.23094e-08
