# Supplementary material for: Growth conditions that increase or decrease lifespan in Saccharomyces cerevisiae lead to corresponding decreases or increases in rates of interstitial deletions and non-reciprocal translocations
Source: BMC Genet. 2016 Oct 21;17:140. doi: 10.1186/s12863-016-0447-5 (PMC5073950; doi:10.1186/s12863-016-0447-5)
Supplement: Additional file 3: Table S3. — Fraction of canavanine-resistant derivatives in SCE218 that yielded a CAN1 PCR product. (XLSX 27 kb) [file 12863_2016_447_MOESM3_ESM.xlsx]

## Sheet: Sheet1
Table S3. Fraction of canavanine-resistant derivatives in SCE218 that yielded a CAN1 PCR product
Medium	Independent Derivatives	Derivatives that yielded expected size CAN1 PCR product
YPD	28	27
SC + 2% glucose	20	20
YP + 10% glucose	20	19
YPD 30˚C	20	19
YP + 3% glycerol	20	18
YPD + 0.3M NaCl	19	19
YP + 0.2% glucose	19	19
YP + 2% ethanol	19	17
