# Supplementary material for: Growth conditions that increase or decrease lifespan in Saccharomyces cerevisiae lead to corresponding decreases or increases in rates of interstitial deletions and non-reciprocal translocations
Source: BMC Genet. 2016 Oct 21;17:140. doi: 10.1186/s12863-016-0447-5 (PMC5073950; doi:10.1186/s12863-016-0447-5)
Supplement: Additional file 4: Table S4. — Mutation rates for individual trials of JC5516 treated with MMS, acetic acid, HU, or in rad52∆ mutants. (XLSX 44 kb) [file 12863_2016_447_MOESM4_ESM.xlsx]

## Sheet: JC5516
Table S4. Mutation rates for individual trials of JC5516 treated with MMS, acetic acid, HU, or in rad52∆ mutants
Each row shows the results of an independent fluctuation test
MMS-treated (200µM)
Medium	CAN1 mutations	URA3 mutations		Other treatments or mutants	CAN1 mutations	URA3 mutations
YPD	1.05466e-05	1.87146e-06		Acetic acid, 10mM	3.96e-05	2.32e-07
	1.5805e-05	1.57797e-06			3.07867e-05	2.06e-07
	1.35062e-05	1.13714e-06			3.13456e-05	6.55632e-08
		1.7969e-06			2.30875e-05	1.87e-07
SC + 2% glucose	2.34373e-05	1.39499e-06		Hydroxyurea, 30mM	6.46458e-05	7.6041e-07
	5.10427e-05	2.06255e-06			8.9646e-05	6.62252e-07
	5.67892e-05	2.04018e-06			7.69457e-05	8.19056e-07
	4.90896e-05	2.18739e-06		rad52∆	1.07e-05	1.47e-06
YPD 30˚C	1.86255e-05	7.57925e-07			1.13e-05	1.67e-06
	1.21353e-05	4.29656e-07			5.23e-06	1.5e-06
	2.07e-05	7.8173e-07
YP + 10% glucose	2.99775e-05	1.52827e-06
	2.53671e-05	2.6018e-06
	1.72922e-05	1.38414e-06
YPD + 0.3M NaCl	2.88566e-05	7.16923e-07
	1.9587e-05	8.59313e-07
	2.03749e-05	8.31978e-07
	1.57372e-05	1.09823e-06
YP + 3% acetate	4.95779e-05	3.50385e-07
	2.28208e-05	1.62368e-07
	3.5873e-05	1.28573e-07
YP + 0.2% glucose	3.66576e-06	2.13213e-07
	2.80758e-06	2.70119e-07
	3.84658e-06	3.32973e-07
YP + 2% ethanol	1.04275e-06	4.14995e-08
	1.16237e-06	2.982e-08
	1.2017e-06	8.43878e-08
	1.16738e-06	1.16631e-07
