# Supplementary material for: Growth conditions that increase or decrease lifespan in Saccharomyces cerevisiae lead to corresponding decreases or increases in rates of interstitial deletions and non-reciprocal translocations
Source: BMC Genet. 2016 Oct 21;17:140. doi: 10.1186/s12863-016-0447-5 (PMC5073950; doi:10.1186/s12863-016-0447-5)
Supplement: Additional file 5: Table S5. — Characterization of 29 large-scale CAN1 mutation events in JC5516. (XLSX 44 kb) [file 12863_2016_447_MOESM5_ESM.xlsx]

## Sheet: Sheet1
Table S5. Characterization of 29 large-scale CAN1 mutation events in JC5516
*GC= gene conversion, ID= interstitial deletion, NT= non-reciprocal translocation
**Positions are rounded off to within the nearest 100 base pairs of a distinguishing sequence position known to be present by PCR in many cases
The homology between chromosome VIII and I prevented determination of precise junctions for many events
Sample	Event category*	Chr VIII breakpoint (approximate**)	Second breakpoint (approximate**)	Additional Notes
16A2	NT	532800	Chr I 15000
16A3	NT	532800	Chr I 15000
16A4	ID	525819	Chr VIII 539162
16A5	ID	526286	Chr VIII 539629
16A6	NT	525400	Chr I 212200
16A8	NT	525400	Chr I 17100
16B1	NT	532800	Chr I 15000
16B2	NT	532800	Chr I 219600
16B3	GC	Not identified	Not identified	No sequences other than CAN1 and HIS3 absent from Chr VIII
16B4	ID	525883	Chr VIII 539226
16B5	ID	526126	Chr VIII 539469
16B7	GC	532800	Chr I 15000	Switches back from Chr I to Chr VIII sequence before ChrVIII 541000
16B8	NT	529500	Chr I 212200
16C1	NT	532800	Chr I 15000
16C2	NT	532800	Chr I 219600
16C3	NT	525400	Chr I 212200
16C5	NT	525400	Chr I 17100
16C6	NT	532800	Chr I 15000
16C7	GC	Not identified	Not identified	No sequences other than CAN1 and HIS3 absent from Chr VIII
17A1	NT	532800	Chr I 219600
17A2	ID	526126	Chr VIII 539469
17A5	ID	526126	Chr VIII 539469
17A6	NT	532800	Chr I 219600
17A8	GC	529500	Chr I 212200	Switches back from Chr I to Chr VIII sequence before ChrVIII 541000
17B3	NT	532800	Chr I 219600
17B4	ID	526126	Chr VIII 539469
17B5	NT	529500	Chr I 212200
17B7	NT	525400	Chr I 212200
17B8	NT	532800	Chr I 15000
